# Supplementary material for: Adsorption and Release Properties of Drug Delivery System Naproxen-SBA-15: Effect of Surface Polarity, Sodium/Acid Drug Form and pH
Source: J Funct Biomater. 2022 Dec 5;13(4):275. doi: 10.3390/jfb13040275 (PMC9781637; doi:10.3390/jfb13040275)
Supplement: Supplementary file 1 [file jfb-13-00275-s001.zip]

Archive with 1 entries (1 files):
- jfb-2053215-supplementary.pdf
